# Supplementary material for: Flexible power generators by Ag2Se thin films with record-high thermoelectric performance
Source: Nat Commun. 2024 Jan 31;15:923. doi: 10.1038/s41467-024-45092-7 (PMC10830499; doi:10.1038/s41467-024-45092-7)
Supplement: Supplementary file 3 — Source Data [file 41467_2024_45092_MOESM3_ESM.xlsx]

## Sheet: Fig.1f
x (mm)	y (%)	y (%)
6.3	5.77186	0.9
5.8	6.86912	1
5.2	9.69923	1.3
4.7	10.4216	1.5
4.2	11.6862	1.6
3.8	12.5596	1.7
3.3	13.1197	2

## Sheet: Fig.2b
x	y
1	0.60909
2	0.95583
3	0.92533
4	0.93578
5	0.94073
6	0.95749
7	0.9592

## Sheet: Fig.4a
T (K)	un-doped	error	0.7	error	1.3	error	1.9	error	2.6	error	3.2	error	3.8
303	1.05706	0.07399	1.064	0.07448	1.06	0.0742	1.01	0.0707	1.005	0.07035	0.99	0.0693	0.94	0.0658
318	1.16173	0.08132	1.22	0.0854	1.1675	0.08173	1.085	0.07595	1.1775	0.08243	1.105	0.07735	1.005	0.07035
333	1.39512	0.09766	1.4	0.098	1.275	0.08925	1.16	0.0812	1.35	0.0945	1.22	0.0854	1.135	0.07945
348	1.77409	0.12419	1.5	0.105	1.325	0.09275	1.26	0.0882	1.445	0.10115	1.3225	0.09258	1.16	0.0812
363	1.78081	0.12466	1.65	0.1155	1.375	0.09625	1.36	0.0952	1.54	0.1078	1.425	0.09975	1.21	0.0847
378	2.19408	0.15359	1.7	0.119	1.4625	0.10238	1.412	0.09884	1.57	0.1099	1.5215	0.10651	1.27	0.0889
393	2.29325	0.16053	1.9	0.133	1.55	0.1085	1.523	0.10661	1.61	0.1127	1.618	0.11326	1.31	0.0917

## Sheet: Fig.4b
T (K)	un-doped	error	0.7	error	1.3	error	1.9	error	2.6	error	3.2	error	3.8
303	-135.253	-9.46772	-136.5	-9.555	-137	-9.59	-141	-9.87	-146	-10.22	-146	-10.22	-150	-10.5
318	-127.353	-8.91468	-129	-9.03	-134.5	-9.415	-137	-9.59	-139	-9.73	-140.5	-9.835	-142	-9.94
333	-120.314	-8.422	-122	-8.54	-132	-9.24	-133	-9.31	-132	-9.24	-135	-9.45	-133	-9.31
348	-110.268	-7.71873	-117	-8.19	-130	-9.1	-131.25	-9.1875	-130	-9.1	-133.5	-9.345	-131	-9.17
363	-109.166	-7.6416	-112	-7.84	-128	-8.96	-129.5	-9.065	-128	-8.96	-132	-9.24	-129	-9.03
378	-95.1976	-6.66383	-109	-7.63	-121.5	-8.505	-124.25	-8.6975	-124.5	-8.715	-126.5	-8.855	-123	-8.61
393	-89.185	-6.24295	-100	-7	-115	-8.05	-119	-8.33	-121	-8.47	-121	-8.47	-121	-8.47

## Sheet: Fig.4c
T (K)	un-doped	error	0.7	error	1.3	error	1.9	error	2.6	error	3.2	error	3.8
303	19.3372	19.8247	19.8951	20.0798	21.4226	21.1028	21.15	1.93372	1.98247	1.98951	2.00798	2.14226	2.11028	2.115
318	18.8417	20.302	21.1204	20.3644	22.7505	21.813	20.2648	1.88417	2.0302	2.11204	2.03644	2.27505	2.1813	2.02648
333	20.195	20.8376	22.2156	20.5192	23.5224	22.2345	20.077	2.0195	2.08376	2.22156	2.05192	2.35224	2.22345	2.0077
348	21.571	20.5335	22.3925	21.7055	24.4205	23.5699	19.9068	2.1571	2.05335	2.23925	2.17055	2.44205	2.35699	1.99068
363	21.2222	20.6976	22.528	22.8075	25.2314	24.8292	20.1356	2.12222	2.06976	2.2528	2.28075	2.52314	2.48292	2.01356
378	19.884	20.1977	21.5898	21.7985	24.3354	24.3474	19.2138	1.9884	2.01977	2.15898	2.17985	2.43354	2.43474	1.92138
393	18.2405	19	20.4988	21.5672	23.572	23.6891	19.1797	1.82405	1.9	2.04988	2.15672	2.3572	2.36891	1.91797

## Sheet: Fig.4d
x	n(E19 cm-3)	mobility( cm-2v-1s-1)
0	2.13	315
0.7	2.02	336
1.3	1.73	387
1.9	1.56	401
2.6	1.41	435
3.2	1.28	444
3.8	1.17	483

## Sheet: Fig.4e
	m* (m0)	Edef (eV)
0	0.60973	7.06876
0.7	0.5957	7.07294
1.3	0.54409	7.35567
1.9	0.52554	7.508
2.6	0.51778	7.352
3.2	0.48545	7.64926
3.8	0.47602	7.73221

## Sheet: Fig.4f
T (K)	un-doped	error	0.7	error	1.3	error	1.9	error	2.6	error	3.2	error	3.8	error
303	1.08577	0.21715	1.20698	0.2414	1.0306	0.20612	1.06976	0.21395	0.73561	0.14712	0.55445	0.11089	0.57658	0.11532
318	1.11288	0.22258	1.17404	0.23481	1.06036	0.21207	1.09788	0.21958	0.81344	0.16269	0.60513	0.12103	0.57866	0.11573
333	1.17208	0.23442	1.27622	0.25524	1.14897	0.22979	1.06131	0.21226	0.88402	0.1768	0.64299	0.1286	0.62735	0.12547
348	1.2055	0.2411	1.37002	0.274	1.14467	0.22893	1.09067	0.21813	0.95915	0.19183	0.685	0.137	0.67803	0.13561
363	1.22572	0.24514	1.42247	0.28449	1.11268	0.22254	1.11101	0.2222	1.02356	0.20471	0.71033	0.14207	0.70756	0.14151
378	1.39286	0.27857	1.47595	0.29519	1.2155	0.2431	1.11281	0.22256	1.0308	0.20616	0.75864	0.15173	0.74924	0.14985
393	1.58284	0.31657	1.52666	0.30533	1.4043	0.28086	1.22362	0.24472	1.06344	0.21269	0.82942	0.16588	0.79629	0.15926

## Sheet: Fig.4g
	Ke	Kl
1	0.561	0.52477
2	0.563	0.64398
3	0.56	0.4706
4	0.53	0.53976
5	0.523	0.21261
6	0.515	0.03945
7	0.486	0.09058

## Sheet: Fig.4h
T (K)	un-doped	error	0.7	error	1.3	error	1.9	error	2.6	error	3.2	error	3.8	error
303	0.53963	0.12067	0.49768	0.11128	0.58492	0.13079	0.56874	0.12718	0.88241	0.19731	1.15325	0.25787	1.11147	0.24853
318	0.53839	0.12039	0.5499	0.12296	0.6334	0.14163	0.58985	0.13189	0.88938	0.19887	1.1463	0.25632	1.11364	0.24902
333	0.57376	0.1283	0.54371	0.12158	0.64387	0.14397	0.64382	0.14396	0.88606	0.19813	1.15151	0.25749	1.06569	0.2383
348	0.6227	0.13924	0.52157	0.11663	0.68077	0.15222	0.69255	0.15486	0.88603	0.19812	1.19743	0.26775	1.02171	0.22846
363	0.6285	0.14054	0.52818	0.11811	0.73495	0.16434	0.74519	0.16663	0.89482	0.20009	1.26884	0.28372	1.03302	0.23099
378	0.53962	0.12066	0.51728	0.11567	0.67141	0.15013	0.74046	0.16557	0.89239	0.19954	1.21314	0.27127	0.96936	0.21676
393	0.45289	0.10127	0.48911	0.10937	0.57367	0.12828	0.69269	0.15489	0.87112	0.19479	1.12246	0.25099	0.94659	0.21166

[truncated: 3 more sheets: Fig.6a, Fig.6b, Fig.6c]
